# Supplementary material for: Clinical improvement and radiological progression in a girl with early onset scoliosis (EOS) treated conservatively – a case report
Source: Scoliosis. 2006 Jul 26;1:13. doi: 10.1186/1748-7161-1-13 (PMC1559640; doi:10.1186/1748-7161-1-13)
Supplement: Additional File 1 — History of the patient as documented by angle of trunk rotation (Scoliometer) and surface topography (lateral deviation and surface rotation) and radiological data (Cobb angle and rotation of apical vertebra). This table summarizes the data of the patient. [file 1748-7161-1-13-S1.xls]

## Sheet: Tabelle1
	Start of treatment	3 Month	6 Month	9 Month	12 Month	15 Month	18 Month	21 Month	24 Month	27 Month
			Scoliometer angles
ATR thoracic	13°		8°		10°	9°		9-10°		12°
ATR lumbar	13°		8°		9°	7°		10°		5°
			Surface topography measurements
rms lateral deviation	22,4mm	20,2mm	9,3mm		5,3mm		7,7mm			4,6mm
rms rotation	10,6°	9,2°	10°		5,4°		6,9°			6°
			Measurements on radiographs
Rotation thoracic	26									30
Rotation lumbar	28									28
Cobb thoracic	60°									74°
Cobb lumbar	59°									65°
